# Supplementary material for: Spatial Patterns and Temperature Predictions of Tuna Fatty Acids: Tracing Essential Nutrients and Changes in Primary Producers
Source: PLoS One. 2015 Jul 2;10(7):e0131598. doi: 10.1371/journal.pone.0131598 (PMC4489677; doi:10.1371/journal.pone.0131598)
Supplement: S2 Table — (CSV) [file pone.0131598.s003.csv]

Albacore Tuna	Sampling details				Biological details			Environmental Data					Fatty Acid Tracers (FAT) % composition							FAT mg/g
code	date	latitude	longitude	Region	length (cm)	age (yr)	sex	SST3 (�C)	SST15 (�C)	Chla8 (mg m3)	Chla30 (mg m3)	MB50 (pgC)	EPA	14_0	DHA	C18PUFA	?6 LC-PUFA	w3_w6	TFA %	TFA_mg	EPA_mg	DHA_mg
571	31-Jan-09	-43.2	148.06	TS_W	51	1.17	Male	26	16.3	0.6	0.4	2.8	5.9	1.5	37.3	1.8	2.8	11.4	3.8	28	63.4	401.5
580	31-Jan-09	-43.2	148.06	TS_W	55	1.3	Female	17.5	16.3	0.6	0.4	2.8	7.1	1.9	25	1.4	2.2	8.8	1.1	30.9	23.7	83
616	21-Mar-09	-42.43333333	148.3666667	TS_W	58	1.3	Female	16.7	17	0.4	0.5	2.3	7.2	3.4	25.3	1.4	2	10	5.7	32.8	135.4	473.7
628	21-Mar-09	-42.43333333	148.3666667	TS_W	68	2.3	Female	16.7	17	0.4	0.5	2.3	6.3	2.1	31	1.9	3.1	8.4	2.4	21.1	31.8	155
633	21-Mar-09	-42.43333333	148.3666667	TS_W	52	1.3	Female	16.7	17	0.4	0.5	2.3	4.2	0.3	41.7	1.5	2.7	13.6	0.7	37.1	11.5	114.5
647	21-Mar-09	-42.43333333	148.3666667	TS_W	52	1.3	Male	16.7	17	0.4	0.5	2.3	6.6	3.4	26.5	1.5	2.4	8.8	2.8	18.5	34.2	138.4
653	14-Feb-09	-43.03	148.1	TS_W	51	1.21	Female	17.2	17.2	0.4	0.3	1.8	6.5	0.5	39.5	2.2	3.5	9.6	2.2	30.5	43.1	262.2
656	14-Feb-09	-43.03	148.1	TS_W	49	1.21	Male	17.2	17.2	0.4	0.3	1.8	7	0.9	41.1	1.9	2.9	11.9	1.5	32.6	34.6	201.9
660	14-Feb-09	-43.03	148.1	TS_W	51	1.21	Male	17.2	17.2	0.4	0.3	1.8	5.7	0.7	34.8	2.1	3.5	8.9	1.6	28.5	26.5	161.6
664	14-Feb-09	-43.03	148.1	TS_W	51	1.21	Female	17.2	17.2	0.4	0.3	1.8	5.4	0.8	39.1	2.2	3.5	9.7	1	43.4	22.8	163.3
668	12-Apr-09	-41.31666667	148.5833333	TS_W	50	1.36	Female	18.2	17.7	0.4	0.3	1.6	4.4	0.3	44	2	3.2	11.6	1.8	32.7	25.2	253.3
673	14-Apr-09	-17	154	CS_N	92	4.37	Female	27.9	28.1	0	0	0.1	2.5	0.1	38.4	3.9	8.1	4.6	1	22.2	5.7	85.9
680	14-Apr-09	-17	154	CS_N	87	4.2	Female	27.9	28.1	0	0	0.1	1.4	0.2	29.6	4.2	8.6	4.4	1.2	25	3.4	74.1
681	14-Apr-09	-17	154	CS_N	100	4.37	Male	27.9	28.1	0	0	0.1	1.6	2.4	19.8	1.9	4.2	4.2	0.8	28.6	3.5	42.7
719	10-Feb-09	-17	154	CS_N	91	5.19	Female	29.7	30.2	0.1	0	0.1	3.7	0.5	26	4	7.3	3.7	1.1	30	8.9	62.4
725	10-Feb-09	-17	154	CS_N	85	4.19	Male	29.7	30.2	0.1	0	0.1	4.1	0.4	39.8	3.8	6.1	6.4	1.3	34.6	18.8	180.2
734	10-Feb-09	-17	154	CS_N	90	4.19	Male	29.7	30.2	0.1	0	0.1	3.5	0.3	36.9	4.5	8.3	4.5	0.8	41.3	11	115.7
742	29-Mar-09	-16	153	CS_N	96	6.32	Male	27.4	27.7	0.1	0	0.1	4	1.7	29.3	3.3	6.4	4.6	1.1	32.2	14.7	107
743	29-Mar-09	-16	153	CS_N	108	11.32	Male	27.4	27.7	0.1	0	0.1	2.2	0.6	31.8	3.2	6.8	4.5	1	24.8	5.5	80.6
752	29-Mar-09	-16	153	CS_N	89	4.32	Male	27.4	27.7	0.1	0	0.1	4.8	1.9	29.6	2.7	4.9	5.9	2.3	16.4	17.8	110.7
758	29-Mar-09	-16	153	CS_N	89	4.32	Female	27.4	27.7	0.1	0	0.1	2.7	1.6	25.6	2.2	4.6	5.2	1.2	54.5	17.5	167.5
760	29-Mar-09	-16	153	CS_N	90	5.4	Male	27.4	27.7	0.1	0	0.1	2	0.4	30.2	4.1	7.7	5.1	1.5	29.5	8.7	131.9
770	12-May-09	-22	155	CS_S	96	6.44	Female	26.6	25.8	0.3	0.1	0.6	2.5	0.7	25.5	3.8	6.7	3.8	1.2	40	7.6	76.6
775	12-May-09	-22	155	CS_S	86	4.44	Male	26.6	25.8	0.3	0.1	0.6	2.7	1.1	27.5	2.8	4.7	5.4	0.6	63.1	10.3	104.2
781	12-May-09	-22	155	CS_S	91	4.44	Female	26.6	25.8	0.3	0.1	0.6	3	0.5	33.2	4.2	7.3	4.5	0.8	51.8	12.5	139.7
787	30-May-09	-29	154	Central_In	92	5.49	Female	21.8	22.4	0.2	0.4	0.7	4.2	2.3	25.2	2.5	4.2	5.7	2.8	42.6	50.5	301.2
791	30-May-09	-29	154	Central_In	77	3.49	Male	21.8	22.4	0.2	0.4	0.7	3.8	0.7	35.9	1.9	3.3	9.1	1.7	30	19.3	180.3
796	30-May-09	-29	154	Central_In	82	3.49	Female	21.8	22.4	0.2	0.4	0.7	3.6	1.5	30.9	2.8	5	5.9	1.5	41.9	22.6	193.5
801	30-May-09	-29	154	Central_In	78	3.49	Male	21.8	22.4	0.2	0.4	0.7	4.4	0.7	39.9	3.2	4.9	7.6	1.2	62.8	34.2	311.3
824	9-Jun-09	-25	157	Central_Off	90	4.52	Female	22.6	22.7	0.1	0.1	0.4	4	3	20	2.4	4	5	2	36.2	29.1	143.7
830	9-Jun-09	-25	157	Central_Off	89	5.6	Female	22.6	22.7	0.1	0.1	0.4	4.3	0.7	18	2	3.7	4.9	1.6	30	30.2	126.1
833	9-Jun-09	-24	157	CS_S	92	5.52	Female	23.3	23.1	0.1	0.1	0.4	4.7	3.1	19.3	2.3	3.7	5.1	0.6	35	11.7	48.3
837	9-Jun-09	-24	157	CS_S	86	4.52	Female	23.3	23.1	0.1	0.1	0.4	3.1	5.6	18.5	1.1	2	7.7	0.7	40	6.2	36.9
856	13-Jun-09	-24	156	CS_S	97	8.53	Female	24.2	24.2	0.2	0.1	0.4	4.5	4.6	16.3	1.4	2.5	6	0.8	25	9	32.6
860	13-Jun-09	-24	156	CS_S	95	4.53	Female	24.2	24.2	0.2	0.1	0.4	3.2	3.1	14.7	1.9	3.2	4.4	0.9	40	6.4	29.5
864	13-Jun-09	-24	156	CS_S	84	3.53	Male	24.2	24.2	0.2	0.1	0.4	3.6	4.9	11.6	1	1.8	5.4	1	25	7.3	23.2
866	13-Jun-09	-24	156	CS_S	78	3.56	Female	24.2	24.2	0.2	0.1	0.4	3.2		18.6	2	3.3	5.1	1.1	40	9.6	55.9
868	28-Jun-09	-29	154	Central_In	76	3.57	Male	20.7	20.5	0.5	0.4	1.7	3.2	0.5	42.2	2.7	4.7	8.4	1.3	27.5	10.9	145.5
880	28-Jun-09	-29	154	Central_In	90	5.57	Female	20.7	20.5	0.5	0.4	1.7	3	0.2	39.8	4.1	7.7	5.2	0.9	36.1	9.6	126.6
887	30-Jun-09	-28	154	Central_In	79	2.58	Female	22.1	21.9	0.2	0.2	0.8	2.9	1	24.3	1.6	2.9	6.6	1.3	41.1	14.9	125.1
891	30-Jun-09	-28	154	Central_In	86	3.58	Male	22.1	21.9	0.2	0.2	0.8	3.4	0.2	42.4	3.5	5.9	7	0.6	39.1	7.7	97.8
898	30-Jun-09	-28	154	Central_In	75	3.58	Female	22.1	21.9	0.2	0.2	0.8	4.3	0.8	36.1	2.3	3.9	8.3	1.9	36.4	29.7	249.7
915	30-Jun-09	-28	154	Central_In	82	4.58	Male	22.1	21.9	0.2	0.2	0.8	4.1	0.4	40.7	3.5	5.7	6.9	1.4	32.7	18.9	189.5
924	3-Jul-09	-30	153.5	Central_In	79	4.59	Female	20.2	19.8	0.8	0.8	2.9	4	0.4	44.3	3.1	5.2	8.1	1.2	22.3	10.3	114
936	3-Jul-09	-30	153.5	Central_In	75	2.59	Male	20.2	19.8	0.8	0.8	2.9	7.5	4.1	24	1.4	2	8.4	3.3	27.3	68	217.8
950	16-Jul-09	-30	153.5	Central_In	70	2.62	Male	19.4	19	0.5	0.5	2	3.2	1.2	28.1	1.7	2.9	7.7	1.3	35.1	14.5	127.1
960	16-Jul-09	-30	153.5	Central_In	73	2.62	Male	19.4	19	0.5	0.5	2	3	1	23.8	2.2	4	9.7	1.5	30	18	143
972	16-Jul-09	-30	153.5	Central_In	70	2.62	Male	19.4	19	0.5	0.5	2	6	2.1	25.3	1.2	1.9	9.8	1.2	24	35.5	148.4
983	22-Jul-09	-34	152	Central_In	68	2.64	Female	18.9	18.6	0.3	0.3	1.2	7	1.9	28.1	1.8	2.9	8.5	3.7	21.4	54.3	219.4
991	22-Jul-09	-34	152	Central_In	68	2.64	Male	18.9	18.6	0.3	0.3	1.2	4.2	1.4	29.2	2	3.3	7.5	1.2	41.3	21.6	149
996	22-Jul-09	-34	152	Central_In	68	2.64	Male	18.9	18.6	0.3	0.3	1.2	4.3	1.4	29.3	1.1	1.8	11.6	1.3	30	25.5	175.2
1032	29-Jul-09	-32	152.5	Central_In	75	2.66	Male	17.7	17.4	1.5	1.5	6.1	2.8	3.3	24	0.9	1.4	6.7	1.3	41.2	15.5	132.6
1070	22-Aug-09	-31	153.5	Central_In	72	2.72	Male	18.3	18	0.6	0.6	2.5	3.3	0.7	40.1	2.1	4.1	8.6	0.8	47.3	11.6	142.9
1320	10-Oct-09	-19	153	CS_N	93	8.86	Female	24.5	24.7	0	0	0.1	3.1	0.5	38.8	3.5	7.2	5.3	1.8	39.4	21.6	272.8
1327	10-Oct-09	-19	153	CS_N	91	3.86	Male	24.5	24.7	0	0	0.1	3.2	0.7	36.4	3.4	6.6	5.5	1.4	44	19.4	218.4
1339	23-Oct-09	-19	153	CS_N	93	4.89	Male	24.1	24.6	0.1	0	0.2	3.8	1.7	30.2	2.9	6.2	4.8	3.1	32.8	38.3	304.7
1371	24-Nov-09	-18	154	CS_N	101	4.98	Male	25.4	26	0	0	0	3.6	1.9	24.9	1.8	4	5.9	3.4	33.3	40.5	281.9
1380	24-Nov-09	-18	154	CS_N	96	4.9	Male	25.4	26	0	0	0	2.5	1	35.2	3.6	7.1	4.4	2	25	10	140.8
1385	24-Nov-09	-18	154	CS_N	98	5.98	Male	25.4	26	0	0	0	2.2	2.5	18.4	2.1	4.3	4	2.5	30	9	73.4
1391	9-Dec-09	-26	156	Central_Off	81	5.02	Female	25.5	25.8	0	0.1	0.1	3.2	2.7	13.9	0.7	1.2	8.4	1.8	29	22	94.3
1396	9-Dec-09	-26	156	Central_Off	77	4.02	Female	25.5	25.8	0	0.1	0.1	3.5	1	28.8	1.5	2.8	9.5	2.9	24.6	24.9	207.2
1399	9-Dec-09	-26	156	Central_Off	82	4.02	Female	25.5	25.8	0	0.1	0.1	5.5	2.7	27.2	2	3.2	7.6	2.1	39.6	46	226.8
1402	9-Dec-09	-26	156	Central_Off	82	5.02	Female	25.5	25.8	0	0.1	0.1	4.7	2.3	20.8	1	1.7	9.9	4.5	27.2	47	207.8
1405	9-Dec-09	-26	156	Central_Off	80	4.02	Female	25.5	25.8	0	0.1	0.1	3.4	1.2	27.2	2	3.3	7.3	3	17.7	17.5	142
1409	9-Dec-09	-26	156	Central_Off	79	4.02	Male	25.5	25.8	0	0.1	0.1	4.6	1.8	30.2	2.4	3.9	7.3	2.9	35.4	47.2	308.3
1428	8-Dec-09	-18	153	CS_N	102	9.02	Male	26.8	27.2	0.1	0.1	0.1	2.7	2.8	20.6	1.9	4.1	4.5	1	31.6	8.2	63.4
1641	29-Dec-09	-27	156	Central_Off	80	4.08	Male	26	25.9	0.1	0.1	0.2	4.9	1.4	35.4	2.4	4	7.9	1.7	38.8	32.1	234
1648	4-Jan-10	-19	153	CS_N	94	8.09	Female	27.5	27.5	0.1	0.1	0.1	3.1	0.6	37.9	3.7	7.4	5	2.9	31	15.7	194.4
1657	4-Jan-10	-19	153	CS_N	94	8.09	Female	27.5	27.5	0.1	0.1	0.1	2.8	0.8	31.7	3	6.8	4.6	1.5	34.9	14.2	162.5
1674	22-Jan-10	-18	152	CS_N	97	6.14	Male	27.7	29.1	0.1	0.1	0.2	2.5	0.3	36	3.9	8.4	4.3	1.2	40.7	12	169.9
1679	22-Jan-10	-18	152	CS_N	94	5.14	Male	27.7	29.1	0.1	0.1	0.2	2.7	1.9	35.1	3.2	6.5	5.2	0.6	34.6	6	76.5
1684	22-Jan-10	-18	152	CS_N	96	5.14	Male	27.7	29.1	0.1	0.1	0.2	2.9	1.8	28.1	2.8	6	4.5	0.7	24	5.2	50
1697	22-Jan-10	-18	152	CS_N	90	5.14	Female	27.7	29.1	0.1	0.1	0.2	2.2	0.9	27.7	2.9	5.7	4.6	0.9	38.2	7.2	91.2
1702	28-Jan-10	-27	156	Central_Off	82	3.16	Female	28.6	28	0	0.1	0.1	4.6	2	31.4	2.4	3.8	7.7	2.3	38.9	40.9	276.8
1706	28-Jan-10	-27	156	Central_Off	82	3.16	Female	28.6	28	0	0.1	0.1	2.7	1.4	28.3	1.6	2.9	7.8	0.7	61.9	11.9	125.1
1709	28-Jan-10	-27	156	Central_Off	96	8.16	Female	28.6	28	0	0.1	0.1	3	0.3	39	3	5.5	6.5	1.3	31.6	12.3	158.7
1713	28-Jan-10	-27	156	Central_Off	80	3.16	Female	28.6	28	0	0.1	0.1	4.4	1.7	26.5	1.7	2.9	7.3	3.6	28.4	44.8	271.1
1716	28-Jan-10	-27	156	Central_Off	77	3.16	Female	28.6	28	0	0.1	0.1	4.4	2.2	24.8	1.4	2.5	7.7	3.1	33.4	44.9	252.8
1732	6-Feb-10	-43.166667	148.1666667	TS_W	53	1.18	Female	18.5	18.4	0.3	0.2	1.3	4.7	0.7	41.6	1.6	3	11.4	0.9	30	12.2	108.2
1739	6-Feb-10	-43.166667	148.1666667	TS_W	52	1.18	Female	18.5	18.4	0.3	0.2	1.3	6	2.4	30.9	1.4	2.3	10.7	1.3	33.5	25.8	132.1
1752	4-Feb-10	-27	155	Central	83	4.18	Female	28.1	27.5	0.1	0.1	0.1	3	0.2	42.3	2.8	5.1	7.8	1.3	37.2	11.1	157.3
1788	20-Feb-10	-43.02	148.06	TS_W	49	1.22	Female	19.3	18.8	0.2	0.3	0.9	4.5	0.3	45.3	1.8	3.3	11.3	1.7	32	24	242.4
1827	20-Mar-10	-42.33	148.43	TS_W	64	2.3	Female	18.8	19.1	0.3	0.4	1.3	6.5	4.1	21.4	1	1.4	10.4	8.3	40.3	196.2	651.3
1870	19-Apr-10	-21	154	CS_S	104	7.38	Male	24.9	28	0.1	0.1	0.1	2.9	2.1	27.3	2.4	4.9	5.2	1.2	23.5	8	74.9
1879	19-Apr-10	-21	154	CS_S	81	3.38	Female	24.9	28	0.1	0.1	0.1	4.8	1.7	31.9	1.7	3.1	8.8	1.9	19.2	18	118.8
1883	19-Apr-10	-21	154	CS_S	101	7.38	Male	24.9	28	0.1	0.1	0.1	2.6	0.7	35.1	3.1	6.7	5	1.2	40	7.8	105.3
2111	23-Apr-10	-43	148	TS_W	84	3.39	Female	17.2	16.7	0.8	0.5	3.5	6	3.7	18.1	1.1	1.7	8.1	4.7	32.8	92.6	281.2
2125	20-May-10	-24	154	CS_S	96	6.47	Female	26	25.4	0.1	0.1	0.2	2.8	1	28.8	3.3	6.7	4.3	1	32.6	9.3	97.1
2128	20-May-10	-24	154	CS_S	87	4.47	Female	26	25.4	0.1	0.1	0.2	3.3	0.2	33.5	3.3	5.9	7.1	1.8	28.5	17.3	174.2
2133	20-May-10	-24	154	CS_S	93	4.47	Female	26	25.4	0.1	0.1	0.2	3.2	1.3	29.1	3.4	6.6	4.4	1.1	39.3	13.2	122.1
2139	20-May-10	-24	154	CS_S	84	3.47	Female	26	25.4	0.1	0.1	0.2	0.9	1.7	22.8	0.6	1.5	4.1	1	39.9	3.8	92
2145	20-May-10	-24	154	CS_S	94	6.47	Female	26	25.4	0.1	0.1	0.2	3	1.8	28.2	3.4	6.3	4.4	2.4	40.5	8.2	77
2149	27-May-10	-36	151	Central_In	86	3.48	Female	20.8	21.2	0.2	0.3	0.6	4.2	1.9	30.3	2.8	4.9	6	0.9	32	11.6	83.9
2152	27-May-10	-36	151	Central_In	83	3.48	Female	20.8	21.2	0.2	0.3	0.6	3.2	0.3	41.5	3.5	6.3	6.5	0.6	37.6	7.7	101.3
2159	27-May-10	-36	151	Central_In	100	8.48	Male	20.8	21.2	0.2	0.3	0.6	3.4	1.1	35.9	3.5	6.5	5.5	1	50.7	16.8	175.8
2162	27-May-10	-36	151	Central_In	83	4.48	Female	20.8	21.2	0.2	0.3	0.6	2.6	0.5	37.6	3.1	5.8	6.2	0.6	37.3	6.1	88.2
2168	27-May-10	-36	151	Central_In	82	3.48	Female	20.8	21.2	0.2	0.3	0.6	2.8	2.8	20.4	1.7	3	6.1	3	28.9	33.5	244.4
2175	27-May-10	-36	151	Central_In	93	7.48	Female	20.8	21.2	0.2	0.3	0.6	3.5	2.3	34.8	1.9	3.4	8.9	0.8	32.5	9.1	89.8
2178	1-Jun-10	-30	153.5	Central_In	94	7.5	Female	22.9	22.5	0.6	0.7	1.7	3	1.2	31.7	3.1	6.2	5.1	2.6	29.7	23	245.5
2186	1-Jun-10	-30	153.5	Central_In	90	4.5	Female	22.9	22.5	0.6	0.7	1.7	4.6	1.3	35.5	3.5	6.4	5.7	1.4	41.7	26.7	205.3
2188	29-Jan-10	-43	167	TS_E	57	1.16	Male	16.9	17.7	0.3	0.4	1.5	5.4	1.3	34.9	2.1	3.3	9.8	4.5	42.9	105.2	679.6
2190	29-Jan-10	-43	167	TS_E	68	2.16	Female	16.9	17.7	0.3	0.4	1.5	6.8	2.4	28.2	1.5	2.5	9.1	5.4	55.2	203.2	844.4
2193	29-Jan-10	-43	167	TS_E	69	2.16	Female	16.9	17.7	0.3	0.4	1.5	7.2	5.9	16.7	0.7	1.2	9.1	2.5	19.9	35.7	83.2
2199	29-Jan-10	-43	167	TS_E	69	2.16	Female	16.9	17.7	0.3	0.4	1.5	8.5	6.9	19.1	1	1.6	8.7	4.6	50.6	199.2	449.5
2200	29-Jan-10	-43	167	TS_E	70	2.16	Male	16.9	17.7	0.3	0.4	1.5	6.2	6.1	15.3	0.9	1.4	8	6.2	42.6	165.4	407.4
2203	29-Jan-10	-43	167	TS_E	58	1.2	Female	16.9	17.7	0.3	0.4	1.5	3.8	0.1	48.1	2	3.9	10.7	5	50	38.3	480.5
2206	29-Jan-10	-43	167	TS_E	72	2.16	Female	16.9	17.7	0.3	0.4	1.5	5.5	2	27.3	1.6	2.7	8.5	2.4	43.7	58.5	288.5
2211	29-Jan-10	-43	167	TS_E	46	1	Female	16.9	17.7	0.3	0.4	1.5	4.4	0.4	40.2	1.8	3.4	10.4	1.8	40	13.7	124
2216	29-Jan-10	-43	167	TS_E	55	1.16	Female	16.9	17.7	0.3	0.4	1.5	4.3	0.4	42.9	2.3	4.1	9.5	1	48.8	21.8	216
2219	29-Jan-10	-43	167	TS_E	45	1.16	Female	16.9	17.7	0.3	0.4	1.5	4.2	0.3	41.6	1.8	3.1	11.5	1.5	29	18.4	180.1
2226	29-Jan-10	-43	167	TS_E	47	1.1	Female	16.9	17.7	0.3	0.4	1.5	4.7	0.4	44.2	2	3.3	12	3	25	46.8	441.9
2228	15-Feb-10	-43	167	TS_E	55	1.21	Female	16.7	16.7	0.3	0.3	1.6	3.9	0.3	42.3	1.8	3	11.3	3	50	39.1	423.2
2231	15-Feb-10	-43	167	TS_E	66	2.21	Female	16.7	16.7	0.3	0.3	1.6	5.5	2	27.1	1.5	2.3	10.1	2.7	44.2	65.3	323.5
2237	15-Feb-10	-43	167	TS_E	70	3.21	Male	16.7	16.7	0.3	0.3	1.6	6.7	5.7	17.8	1	1.6	8	9.4	32.8	205.7	549.3
2240	15-Feb-10	-43	167	TS_E	73	2.21	Male	16.7	16.7	0.3	0.3	1.6	6.4	2.1	29	1.8	2.9	8.5	5.3	25.3	85.6	389.6
2243	15-Feb-10	-43	167	TS_E	55	1.21	Male	16.7	16.7	0.3	0.3	1.6	7.3	3.9	20.6	1.5	2.1	7.8	2.8	48.2	98.6	279.1
2254	15-Feb-10	-43	167	TS_E	50	1.21	Male	16.7	16.7	0.3	0.3	1.6	6.1	1	40	2.2	3.5	9.4	3	30	61.1	400
2258	15-Feb-10	-43	167	TS_E	50	1.21	Male	16.7	16.7	0.3	0.3	1.6	7	3	31.9	2.2	3.4	7.7	4	40	69.6	318.7
2264	15-Feb-10	-43	167	TS_E	54	2.21	Female	16.7	16.7	0.3	0.3	1.6	3.5	4.7	9.9	0.7	1	7.5	6.4	45.6	102	286.5
2274	15-Mar-10	-43	167	TS_E	54	1.28	Male	16	16.5	0.6	0.4	3.2	7	6	19.7	1.1	1.8	7.6	6.8	28.2	134.4	376.8
2280	15-Mar-10	-43	167	TS_E	60	2.2	Male	16	16.5	0.6	0.4	3.2	7	6	10.9	0.4	0.6	7.6	5	30	140	217.2
2282	15-Mar-10	-43	167	TS_E	63	2.28	Male	16	16.5	0.6	0.4	3.2	7.9	6.9	12.7	0.6	0.9	8	3.1	30.5	74.8	120.6
2287	15-Mar-10	-43	167	TS_E	65	2.28	Female	16	16.5	0.6	0.4	3.2	2.5	10.5	4.2	0.3	0.6	4.3	3	40	49.6	83.6
2291	15-Mar-10	-43	167	TS_E	63	2.28	Female	16	16.5	0.6	0.4	3.2	1.5	8.4	3.4	0.2	0.4	3.7	3.5	35	46.2	102.6
2310	7-Apr-10	-43	167	TS_E	65	2.35	Male	15.5	15.4	0.4	0.4	2.5	5.4	9.5	9.6	0.6	1	6.2	3.2	35	107.8	192
2322	7-Apr-10	-43	167	TS_E	63	2.35	Male	15.5	15.4	0.4	0.4	2.5	7.1	6.2	14.6	0.9	1.4	7.1	4.6	35	106.1	218.7
2328	7-Apr-10	-43	167	TS_E	59	2.35	Female	15.5	15.4	0.4	0.4	2.5	5.9	2.7	29.5	1.7	2.6	9.4	5.4	30	88.4	442.7
2335	7-Apr-10	-43	167	TS_E	54	2.35	Male	15.5	15.4	0.4	0.4	2.5	6.4	9.1	5.5	0.5	0.9	4.8	9.2	24.8	207.5	180.1
2342	7-Apr-10	-43	167	TS_E	54	1.35	Male	15.5	15.4	0.4	0.4	2.5	4.8	12.4	8.1	0.5	0.8	5.7	3	30	72.5	121.7
2343	7-Apr-10	-43	167	TS_E	56	2.35	Male	15.5	15.4	0.4	0.4	2.5	5.2	8	6.9	0.6	1	8.1	2.9	28.8	66.2	87.7
2344	7-Apr-10	-43	167	TS_E	53	1.35	Female	15.5	15.4	0.4	0.4	2.5	6.6	0.9	39.7	2.2	3.3	9.4	3.8	25.8	64.8	392
2749	27-Jun-10	-34	151.2	Central_In	84	4.57	Male	19.5	19.2	0.3	0.3	1.2	3.4	0.4	42.8	2.8	4.9	8.1	1.1	44.9	17	213.7
2753	27-Jun-10	-34	151.2	Central_In	86	3.57	Male	19.5	19.2	0.3	0.3	1.2	4.1	1.4	33.6	3.3	5.9	5.7	1.9	34.5	26.5	214.9
2758	27-Jun-10	-34	151.2	Central_In	81	3.57	Male	19.5	19.2	0.3	0.3	1.2	5.4	1.7	34.7	2.1	3.4	8.9	1.3	58.6	39.7	255.6
2784	28-Jun-10	-29	154	Central_In	81	3.57	Male	21.4	21.2	0.2	0.2	0.8	3.9	0.5	42.7	2.6	4.5	8.8	0.9	39.7	14.1	152.9
2795	28-Jun-10	-29	154	Central_In	83	3.57	Male	21.4	21.2	0.2	0.2	0.8	6.1	2.2	24.8	1.2	2.1	9.9	3.6	26.7	91.2	372.6
2811	29-Jun-10	-30	154	Central_In	91	3.58	Female	20.4	20.4	0.4	0.3	1.3	3.9	0.5	36.2	3.6	6.8	5.5	1.3	47.2	24.4	225.7
2825	29-Jun-10	-30	153.8	Central_In	80	3.58	Male	20.4	20.4	0.4	0.3	1.3	4.7	1.7	21.9	1	1.9	8.8	2.8	34.6	45.3	209.4
2840	20-Jul-10	-31	153.7	Central_In	75	2.63	Female	19.1	19	0.3	0.2	1.1	3.7	0.4	42.6	2.2	4	9.3	0.8	37.8	11.3	129.4
2856	20-Jul-10	-31	153.7	Central_In	75	3.63	Male	19.1	19	0.3	0.2	1.1	5	2.6	16.7	0.7	1.3	8.7	1	40.4	20	67.2
2879	25-Jul-10	-30	153.8	Central_In	87	3.65	Male	19.1	19	0.3	0.2	1.1	3.8	0.8	36.9	3.6	6.2	5.9	0.7	18.7	4.8	46.2
2908	9-Aug-10	-30	153.8	Central_In	79	3.69	Male	20.3	20.4	0.6	0.6	2	3.8	2.3	15.7	0.8	1.3	8.9	1.1	28	15.2	63
2919	9-Aug-10	-30	153.8	Central_In	71	2.69	Female	20.3	20.4	0.6	0.6	2	3.9	1.1	30.3	1.9	3.4	6.6	0.8	25.9	8.3	65
2925	9-Aug-10	-30	153.8	Central_In	77	3.69	Male	20.3	20.4	0.6	0.6	2	3.9	2.2	17.6	0.9	1.5	8.5	4.1	23.2	99.6	452.6
2962	25-Aug-10	-27	160	Central_Off	98	6.73	Female	21.1	21.3	0.2	0.2	0.7	2.8	0.7	14	3	5	2.1	2.5	30	25.4	125.6
2970	25-Aug-10	-27	160	Central_Off	95	5.61	Female	21.1	21.3	0.2	0.2	0.7	3.7	0.8	12.9	2.1	4.2	5.4	2.3	35	35.2	122.1
2987	28-Aug-10	-18	153	CS_N	95	7.74	Female	25.3	25.1	0.1	0.1	0.2	3.7	2.7	24.1	2.5	4.9	5.7	2.6	59	37.4	246.6
2990	28-Aug-10	-18	153	CS_N	94	9.74	Female	25.3	25.1	0.1	0.1	0.2	3.6	1.4	33	2.9	6	5.4	1.5	36.8	20.2	187.4
2996	28-Aug-10	-18	153	CS_N	93	4.74	Male	25.3	25.1	0.1	0.1	0.2	3.8	1.1	21	4.3	7.6	3	1.5	35	13.2	73.4
3028	23-Sep-10	-30	153.8	Central_In	97	7.81	Male	22.3	22.4	0.3	0.2	0.8	3.8	0.8	31.6	3.1	5.8	5.5	1.3	34.2	16.9	140.2
3292	16-Dec-10	-18	153	CS_N	93	7.04	Female	28.8	28.9	0	0.1	0.1	4.3	1.2	32.8	4.5	6.8	4.5	1.8	30	13	98.5
3295	16-Dec-10	-18	153	CS_N	95	12.04	Female	28.8	28.9	0	0.1	0.1	3.3	1.1	28.1	3.5	6.5	4.1	1.2	36	13.4	112.2
3296	16-Dec-10	-18	153	CS_N	95	6.04	Male	28.8	28.9	0	0.1	0.1	5.4	3.9	24.1	1.8	3.4	6.2	0.8	34	21.7	96.5
3300	16-Dec-10	-18	153	CS_N	94	8.2	Male	28.8	28.9	0	0.1	0.1	3.3	1.2	37.2	3.6	6.5	5.4	0.9	29	9.9	111.7
